# Supplementary material for: Mothers Secretor Status Affects Development of Childrens Microbiota Composition and Function: A Pilot Study
Source: PLoS One. 2016 Sep 19;11(9):e0161211. doi: 10.1371/journal.pone.0161211 (PMC5028039; doi:10.1371/journal.pone.0161211)
Supplement: S1 Table — Participant characteristics (child’s age, child’s current BMI, family income, mother’s pre-pregnancy BMI, gestational weight gain, gestation length, birth weight, gender, anti-biotic use in previous 12 months, delivery mode, child secretor status and feeding method used in first 4 months of life) presented by child secretor status, mother secretor status, mother secretor status ABF (Any Breast-Feeding in first 4 months of life) subgroup and mother secretor status EBF (Exclusively Breast-Fed in first 4 months of life) subgroup. (XLSX) [file pone.0161211.s001.xlsx]

## Sheet: CHildSecretorStatus
CHILD SECRETOR STATUS
	Secretor		Non-secretor
Independent T test	n	Mean (S.D)	n	Mean (S.D)	p
Child's Age (years)	20	2.77 (0.24)	8	2.57 (0.26)	0.066
Child's BMI WHO Z Score	20	0.4 (0.9)	8	0.39 (0.77)	0.983
Income (AUD)	20	119100(41718)	7	113214 (38802)	0.747
Pre-pregnancy BMI (kg/m2)	18	24.47(3.82)	6	24.63 (5.32)	0.936
Gestational Weight Gain (%)	17	21.26 (10.63)	7	25.86 (14.88)	0.4
Gestation length (days)	20	273.95 (20.86)	8	277.88 (9.935)	0.618
Birth Weight WHO Z Score	17	0.4 (0.97)	7	0.28 (0.67)	0.766
Fisher's Exact Test	n	%	n	%	p
Gender ( Male)	12	60	5	62.5	1
Anti-biotics last 12 months (yes)	11	55	5	62.5	1
Delivery Mode (C Section)	8	50	3	42.9	1
Feeding Category:
Exclusively Breast Fed	13	86.4	6	75
Mixed Fed	5	26.3	1	12.5
Formula Fed	1	5.3	1	12.5

## Sheet: MotherSecretorStatus
MOTHER SECRETOR STATUS
	Secretor		Non-secretor
Independent T test	n	Mean (S.D)	n	Mean (S.D)	p
Child's Age (years)	11	2.69 (0.28)	6	2.87 (0.17)	0.187
Child's BMI WHO Z Score	11	0.12 (0.85)	6	0.25 (0.82)	0.771
Income (AUD)	11	131545 (47320)	6	103333 (45789)	0.693
Pre-pregnancy BMI (kg/m2)	11	24.01 (3.81)	6	21.56 (1.7)	0.087
Gestational Weight Gain (%)	10	22.53 (10.41)	5	33.89 (13.2)	0.09
Gestation length (days)	11	267.73 (26.79)	6	278.83 (6.91)	0.341
Birth Weight WHO Z Score	10	-0.07 (1.06)	5	0.88 (0.37)	0.026
Fisher's Exact Test	n	%	n	%	p
Gender ( Male)	6	54.5	4	66.7	1
Anti-biotics last 12 months (yes)	5	45.5	4	66.7	1
Delivery Mode (C Section)	3	33.3	2	40	1
Feeding Category:
Exclusively Breast Fed	8	80	3	50
Mixed Fed	2	20	1	16.7
Formula Fed	0		2	33.3
Child Secretor Status (Secretor)	10	90.9	3	60	0.305

## Sheet: MotherSecretorStatus_ABF
													MOTHER SECRETOR STATUS - ANY BREAST-FEEDING SUBGROUP
														Secretor		Non-secretor
													Independent T test	n	Mean (S.D)	n	Mean (S.D)	p
													Child's Age (years)	11	2.69 (0.28)	4	2.87 (0.19)	0.271
													Child's BMI WHO Z Score	11	0.12(0.85)	4	0.28(0.25)	0.724
													Income (AUD)	11	131545 (47321)	4	102500 (46278)	0.31
													Pre-pregnancy BMI (kg/m2)	11	20.01 (3.81)	4	22.23 (1.73)	0.392
													Gestational Weight Gain (%)	10	22.53 (10.41)	3	26.13 (0.36)	0.304
													Gestation length (days)	11	267.73(26.79)	4	282.00 (3.37)	0.318
													Birth Weight WHO Z Score	10	-0.07 (1.06)	3	0.71 (0.14)	0.048
													Fisher's Exact Test
													Gender ( Male)	6	54.5	2	50	1
													Anti-biotics last 12 months (yes)	5	45.5	2	50	1
													Delivery Mode (C Section)	3	33.3	2	66.67	0.523
													Feeding Category:
													Exclusively Breast Fed	8	80	3	75	1
													Mixed Fed	2	20	1	25	1
													Child Secretor Status (Secretor)	10	90.9	2	66.67	0.305

## Sheet: MotherSecretorStatus_EBF
MOTHER SECRETOR STATUS - EXCLUSIVELY BREAST-FED SUBGROUP
	Secretor		Non-secretor
Independent T test	n	Mean (S.D)	n	Mean (S.D)	p
Child's Age (years)	8	2.7 (0.26)	3	2.84 (0.22)	0.442
Child's BMI WHO Z Score	8	0.32 (0.83)	3	0.21 (0.25)	0.838
Income (AUD)	8	146250 (45728)	3	96666 (54848)	0.161
Pre-pregnancy BMI (kg/m2)	8	24.79 (3.9)	3	21.41 (0.62)	0.183
Gestational Weight Gain (%)	8	23.15 (10.69)	2	26.34 (0.03)	0.697
Gestation length (days)	8	275.88 (11.75)	3	280.67 (2.52)	0.515
Birth Weight WHO Z Score	8	0.075 (1.07)	2	0.73 (0.18)	0.432
Fisher's Exact Test	n	%	n	%	p
Gender ( Male)	4	50	1	33.3	1
Anti-biotics last 12 months (yes)	5	62.5	1	33.3	0.545
Delivery Mode (C Section)	2	28.6	1	50	1
Child Secretor Status (Secretor)	8	87.5	1	50	0.378
