# Supplementary material for: Mothers Secretor Status Affects Development of Childrens Microbiota Composition and Function: A Pilot Study
Source: PLoS One. 2016 Sep 19;11(9):e0161211. doi: 10.1371/journal.pone.0161211 (PMC5028039; doi:10.1371/journal.pone.0161211)
Supplement: S2 Table — DESeq2 analysis of abundance of taxa at phylum, genus and OTU level in children’s microbiota by child secretor status, mother secretor status, mother secretor status ABF (Any Breast-Feeding in first 4 months of life) subgroup and mother secretor status EBF (Exclusively Breast-Fed in first 4 months of life) subgroup. (XLSM) [file pone.0161211.s002.xlsm]

## Sheet: ChildSecretorStatus
PHYLUM	P	P.adj	FDR	BH	S.median	N.median	S.mean	N.mean
k__Bacteria_p__Firmicutes	0.269925	0.81	0.81	0.81	61206	48481.5	60136.6	46810.4
k__Bacteria_p__Bacteroidetes	0.652305	1	0.82	0.82	6259	8857	9927.43	12120.6
k__Bacteria_p__Actinobacteria	0.818424	1	0.82	0.82	1260	2572	4430.19	3139.25
GENUS	P	P.adj	FDR	BH	S.median	N.median	S.mean	N.mean
k__Bacteria_p__Bacteroidetes_c__Bacteroidia_o__Bacteroidales_f__Prevotellaceae_g__Prevotella	5.25169e-08	1.8e-06	1.8e-06	1.8e-06	0	3	15	2448.25
k__Bacteria_p__Proteobacteria_c__Betaproteobacteria_o__Burkholderiales_f__Alcaligenaceae_g__Sutterella	0.0212875	0.72	0.36	0.7	302	112.5	883.381	744.25
k__Bacteria_p__Tenericutes_c__Mollicutes_o__RF39_f___g__	0.760235	1	0.89	0.93	1	0	50.4286	0.875
k__Bacteria_p__Proteobacteria_c__Gammaproteobacteria_o__Enterobacteriales_f__Enterobacteriaceae_g__	0.424987	1	0.89	0.93	389	613	1275.48	4646.5
k__Bacteria_p__Firmicutes_c__Erysipelotrichi_o__Erysipelotrichales_f__Erysipelotrichaceae_g__.Eubacterium.	0.556994	1	0.89	0.93	0	1.5	267.333	18.5
k__Bacteria_p__Firmicutes_c__Erysipelotrichi_o__Erysipelotrichales_f__Erysipelotrichaceae_g__	0.81523	1	0.9	0.93	376	221	1316.9	2115.38
k__Bacteria_p__Firmicutes_c__Clostridia_o__Clostridiales_Other_Other	0.208307	1	0.79	0.93	6955	4541.5	10467.4	5784.88
k__Bacteria_p__Firmicutes_c__Clostridia_o__Clostridiales_f__Veillonellaceae_g__Veillonella	0.0895815	1	0.51	0.93	205	131.5	1532.1	1772.38
k__Bacteria_p__Firmicutes_c__Clostridia_o__Clostridiales_f__Veillonellaceae_g__Phascolarctobacterium	0.84966	1	0.9	0.93	2	18.5	401.381	820.25
k__Bacteria_p__Firmicutes_c__Clostridia_o__Clostridiales_f__Veillonellaceae_g__Dialister	0.405739	1	0.89	0.93	2550	17	10066.4	3585.38
k__Bacteria_p__Firmicutes_c__Clostridia_o__Clostridiales_f__Veillonellaceae_g__Acidaminococcus	0.0481613	1	0.41	0.93	0	0	165.952	6.5
k__Bacteria_p__Firmicutes_c__Clostridia_o__Clostridiales_f__Ruminococcaceae_Other	0.930418	1	0.93	0.93	82	82.5	353.714	1291.5
k__Bacteria_p__Firmicutes_c__Clostridia_o__Clostridiales_f__Ruminococcaceae_g__Ruminococcus	0.187691	1	0.79	0.93	678	1180.5	1822.24	4189.5
k__Bacteria_p__Firmicutes_c__Clostridia_o__Clostridiales_f__Ruminococcaceae_g__Oscillospira	0.683312	1	0.89	0.93	440	293.5	933.286	886.125
k__Bacteria_p__Firmicutes_c__Clostridia_o__Clostridiales_f__Ruminococcaceae_g__Faecalibacterium	0.551072	1	0.89	0.93	3246	2784	5319.38	3609.25
k__Bacteria_p__Firmicutes_c__Clostridia_o__Clostridiales_f__Ruminococcaceae_g__	0.272771	1	0.84	0.93	8245	8869	13259.2	8857.88
k__Bacteria_p__Firmicutes_c__Clostridia_o__Clostridiales_f__Lachnospiraceae_Other	0.709954	1	0.89	0.93	2181	1353.5	3554.24	2933.75
k__Bacteria_p__Firmicutes_c__Clostridia_o__Clostridiales_f__Lachnospiraceae_g__.Ruminococcus.	0.0415245	1	0.41	0.93	180	35.5	1249.62	1862
k__Bacteria_p__Firmicutes_c__Clostridia_o__Clostridiales_f__Lachnospiraceae_g__Roseburia	0.522315	1	0.89	0.93	135	58	217.19	93.125
k__Bacteria_p__Firmicutes_c__Clostridia_o__Clostridiales_f__Lachnospiraceae_g__Lachnospira	0.651651	1	0.89	0.93	64	60.5	329.905	308.625
k__Bacteria_p__Firmicutes_c__Clostridia_o__Clostridiales_f__Lachnospiraceae_g__Dorea	0.686111	1	0.89	0.93	420	220.5	699.667	502.375
k__Bacteria_p__Firmicutes_c__Clostridia_o__Clostridiales_f__Lachnospiraceae_g__Blautia	0.35082	1	0.89	0.93	48	148	248.143	323
k__Bacteria_p__Firmicutes_c__Clostridia_o__Clostridiales_f__Lachnospiraceae_g__	0.57007	1	0.89	0.93	3547	3726.5	4992.48	4617.38
k__Bacteria_p__Firmicutes_c__Clostridia_o__Clostridiales_f___g__	0.38242	1	0.89	0.93	1058	1768.5	2042.57	2703.38
k__Bacteria_p__Firmicutes_c__Bacilli_o__Lactobacillales_f__Streptococcaceae_g__Streptococcus	0.55485	1	0.89	0.93	297	234	877.524	526.75
k__Bacteria_p__Bacteroidetes_c__Bacteroidia_o__Bacteroidales_f__S24.7_g__	0.747617	1	0.89	0.93	0	0	138.19	0.5
k__Bacteria_p__Bacteroidetes_c__Bacteroidia_o__Bacteroidales_f__Rikenellaceae_g__	0.826155	1	0.9	0.93	46	33.5	330.143	718.375
k__Bacteria_p__Bacteroidetes_c__Bacteroidia_o__Bacteroidales_f__Porphyromonadaceae_g__Parabacteroides	0.620845	1	0.89	0.93	282	120	828.286	468
k__Bacteria_p__Bacteroidetes_c__Bacteroidia_o__Bacteroidales_f__.Barnesiellaceae._g__	0.234283	1	0.8	0.93	0	0	80.8095	15.625
k__Bacteria_p__Bacteroidetes_c__Bacteroidia_o__Bacteroidales_f__Bacteroidaceae_g__Bacteroides	0.702275	1	0.89	0.93	5468	1423	8535	8469.88
k__Bacteria_p__Actinobacteria_c__Coriobacteriia_o__Coriobacteriales_f__Coriobacteriaceae_g__Eggerthella	0.0835974	1	0.51	0.93	66	59	446.762	102.625
k__Bacteria_p__Actinobacteria_c__Coriobacteriia_o__Coriobacteriales_f__Coriobacteriaceae_g__Collinsella	0.146021	1	0.71	0.93	1	386	947.095	1317.25
k__Bacteria_p__Actinobacteria_c__Coriobacteriia_o__Coriobacteriales_f__Coriobacteriaceae_g__	0.748115	1	0.89	0.93	0	0	147.667	7
k__Bacteria_p__Actinobacteria_c__Actinobacteria_o__Bifidobacteriales_f__Bifidobacteriaceae_g__Bifidobacterium	0.913514	1	0.93	0.93	623	1525	2888.67	1712.38
OT Unit ID	P	P.adj	FDR	BH	S.median	N.median	S.mean	N.mean
165591	1.55206e-06	0.00032	0.00032	0.00032	2	0	155.857	0.25	k__Bacteria; p__Proteobacteria; c__Betaproteobacteria; o__Burkholderiales; f__Alcaligenaceae; g__Sutterella; s__
364164	4.34501e-06	0.00089	0.00044	0.00088	41	0.5	180.571	1.625	k__Bacteria; p__Firmicutes; c__Clostridia; o__Clostridiales; f__Lachnospiraceae; g__; s__
586525	8.58206e-05	0.018	0.0058	0.017	1	0	194.619	0.125	k__Bacteria; p__Firmicutes; c__Clostridia; o__Clostridiales; f__Ruminococcaceae; g__; s__
1088134	0.000236163	0.048	0.01	0.047	23	33.5	50.381	215.875	k__Bacteria; p__Firmicutes; c__Bacilli; o__Lactobacillales; f__Streptococcaceae; g__Streptococcus; s__
792399	0.000246019	0.05	0.01	0.049	17	1.5	487.571	94.5	k__Bacteria; p__Firmicutes; c__Clostridia; o__Clostridiales; f__Ruminococcaceae; g__; s__
545061	0.000377628	0.077	0.013	0.075	0	1.5	8.71429	1791.75
198460	0.000843328	0.17	0.025	0.17	0	2	333.81	107.375
349786	0.00103865	0.21	0.026	0.2	0	0.5	5.80952	364.125
359809	0.00123884	0.25	0.028	0.24	18	3	349.524	21
564140	0.00157288	0.32	0.032	0.31	89	4	430.524	102.25
584541	0.00220754	0.45	0.041	0.43	1	3	665.429	13.625
593422	0.00296723	0.61	0.05	0.57	90	26.5	221.333	47.875
194430	0.00498556	1	0.078	0.96	1	0	402.476	0.875
New.ReferenceOTU512	0.900184	1	0.97	0.99	28	29	83.1429	59.25
New.ReferenceOTU449	0.812753	1	0.97	0.99	0	0	94.2381	23.25
New.ReferenceOTU214	0.548052	1	0.91	0.99	2	14	224.667	149.75
New.ReferenceOTU17	0.799959	1	0.97	0.99	0	11	76.9048	26.375
New.ReferenceOTU116	0.684727	1	0.94	0.99	6	5	121.81	41.875
New.ReferenceOTU11	0.848096	1	0.97	0.99	1	0.5	102.714	88
New.CleanUp.ReferenceOTU30377	0.172575	1	0.58	0.99	10	1	92.5714	16.625
988932	0.136676	1	0.51	0.99	0	0	36.9048	0
975306	0.691382	1	0.94	0.99	24	11	57.9524	544.5
937248	0.340673	1	0.71	0.99	21	33	216.524	113.125
915452	0.618333	1	0.91	0.99	0	0	1068.9	0.875
905774	0.346863	1	0.71	0.99	0	1.5	267.333	18.5
899714	0.941979	1	0.97	0.99	137	1400.5	5311.1	9896.25
878104	0.219214	1	0.6	0.99	99	79	179.095	1242.12
874627	0.834768	1	0.97	0.99	0	0	24.9048	0
873174	0.194686	1	0.59	0.99	8	10.5	67.5714	416.25
851865	0.832522	1	0.97	0.99	1530	1511.5	3084	2475.88
849361	0.0743496	1	0.45	0.99	66	59	446.762	102.625
798164	0.207973	1	0.6	0.99	0	0	23.9048	212.625
797229	0.817708	1	0.97	0.99	253	605	872.238	3657.75
772282	0.158677	1	0.55	0.99	6	7	79.4286	533.25
761968	0.304753	1	0.66	0.99	56	655.5	2055.43	2138.5
712677	0.379705	1	0.74	0.99	180	48	301.667	266.125
659361	0.23525	1	0.6	0.99	8	45	127.333	372.375
592616	0.135167	1	0.51	0.99	0	0.5	39.619	390.25
591285	0.40268	1	0.77	0.99	364	501	1025.9	716.375
587822	0.0381091	1	0.28	0.99	9	9	718.524	1053.75
584375	0.839269	1	0.97	0.99	3	84	1234.9	456.875
583256	0.284473	1	0.64	0.99	0	0.5	17.7619	16.75
582951	0.00548682	1	0.08	0.99	81	4.5	127.095	8.625
580008	0.605134	1	0.91	0.99	90	140.5	716.524	1354.62
579293	0.568349	1	0.91	0.99	1	0	57.5714	2.125
577294	0.433082	1	0.79	0.99	15	22.5	83.3333	154.125
577170	0.129746	1	0.51	0.99	28	17.5	471.714	1193
575844	0.423635	1	0.79	0.99	25	38.5	128.333	101.875
574585	0.143238	1	0.52	0.99	17	191.5	8298.24	2582.25
568118	0.22571	1	0.6	0.99	227	149.5	1410.48	2475.62
565357	0.194031	1	0.59	0.99	12	0	130	17
554912	0.636978	1	0.91	0.99	61	84.5	437.19	212.625
554436	0.72739	1	0.96	0.99	36	40.5	1260.86	357.875
551902	0.11027	1	0.5	0.99	6	5	119.095	57.875
551850	0.215052	1	0.6	0.99	13	44.5	403.238	988.75
535375	0.623874	1	0.91	0.99	4	27	918.048	494
524841	0.432344	1	0.79	0.99	1	4.5	127.952	79.625
521577	0.195242	1	0.59	0.99	2	0.5	183.429	40.5
518748	0.375308	1	0.74	0.99	47	44	1008	595.25
515953	0.604428	1	0.91	0.99	1	15.5	93.381	98.125
515869	0.652056	1	0.92	0.99	2	2	85.8571	202
514940	0.379696	1	0.74	0.99	291	146.5	1037.14	1669.12
512154	0.226968	1	0.6	0.99	0	4.5	116.524	53.875
470382	0.0364784	1	0.28	0.99	9	0	88.8571	41.375
456774	0.111407	1	0.5	0.99	4	3.5	77.5238	27.5
4376964	0.549251	1	0.91	0.99	0	0	67.619	2.125
4336943	0.0455006	1	0.32	0.99	0	0	140.905	0
4305923	0.576187	1	0.91	0.99	1	0	25.381	0.875
428457	0.287436	1	0.64	0.99	25	86	328.238	116.875
409786	0.100939	1	0.5	0.99	2	17.5	178.524	1030.75
375067	0.181273	1	0.59	0.99	2468	15.5	9796.52	3416.12
370287	0.758491	1	0.97	0.99	33	83	247.714	243.125
370217	0.787172	1	0.97	0.99	3	1.5	326.333	35.875
370105	0.878868	1	0.97	0.99	0	0	0.047619	632.75
369709	0.0236742	1	0.24	0.99	61	44	812.524	65.875
369526	0.778397	1	0.97	0.99	3	17.5	51.3333	39
369227	0.46225	1	0.82	0.99	73	5.5	150.238	79.75
369109	0.111749	1	0.5	0.99	1	1.5	226.81	41
369027	0.945836	1	0.97	0.99	48	2	110.81	102.375
368318	0.915928	1	0.97	0.99	13	9	67.9524	51.5
367947	0.0122523	1	0.15	0.99	21	43.5	465.667	54.25
367889	0.0189916	1	0.2	0.99	112	14.5	345.81	41
367456	0.864086	1	0.97	0.99	62	9	179.81	96.5
367312	0.402419	1	0.77	0.99	1	0.5	231.81	503.5
367213	0.707338	1	0.95	0.99	1	4.5	232.143	1165.38
366727	0.747246	1	0.97	0.99	21	15	139.905	145.125
366651	0.0352818	1	0.28	0.99	14	1.5	300.857	14.625
366584	0.910316	1	0.97	0.99	67	94	304.667	246.375
366352	0.165195	1	0.56	0.99	51	493.5	840.333	3274.75
365735	0.935764	1	0.97	0.99	12	20.5	63.4762	58
365717	0.714047	1	0.95	0.99	19	1	93.6667	24.25
365628	0.825924	1	0.97	0.99	0	0.5	120.476	42.25
365181	0.943559	1	0.97	0.99	1	386	947.095	1317.25
364736	0.505284	1	0.88	0.99	0	0.5	39.9524	213.625
364563	0.0768078	1	0.45	0.99	0	2	59.8095	199
364179	0.769992	1	0.97	0.99	0	0	268.429	0.625
363692	0.555827	1	0.91	0.99	22	12.5	439.619	300
363625	0.414727	1	0.78	0.99	0	0.5	3.7619	150.375
363017	0.55858	1	0.91	0.99	21	6	106.381	35.875
362846	0.117484	1	0.5	0.99	13	5.5	92.8571	57.5
362765	0.12514	1	0.51	0.99	11	60.5	65.381	186.75
362214	0.129631	1	0.51	0.99	14	90	538.048	460.375
361702	0.246948	1	0.61	0.99	1	27.5	220.81	299.625
361556	0.0334192	1	0.28	0.99	193	627.5	961.476	2871.75
361108	0.365579	1	0.74	0.99	2	4	75.5714	180.75
360703	0.195209	1	0.59	0.99	47	15	180.619	48.875
360015	0.236911	1	0.6	0.99	86	20.5	670.095	1416.88
359581	0.544541	1	0.91	0.99	1	11.5	232.476	108.125
359314	0.561609	1	0.91	0.99	0	2	83.4286	55.625
359175	0.829593	1	0.97	0.99	5	13.5	809.667	48.25
359098	0.966767	1	0.98	0.99	0	9	89.8095	78.75
358143	0.0366494	1	0.28	0.99	0	0	107.048	4.75
358112	0.754372	1	0.97	0.99	17	40	98.1905	86
358008	0.626057	1	0.91	0.99	4	4	158.286	442.25
357529	0.803521	1	0.97	0.99	161	88	513.619	447.5
357305	0.933066	1	0.97	0.99	0	0	138.095	0.375
356760	0.0883571	1	0.49	0.99	113	35	473.762	234.25
355307	0.571429	1	0.91	0.99	10	276.5	3562.14	939.125
354850	0.928062	1	0.97	0.99	3	235.5	1323.1	330
353615	0.0732121	1	0.45	0.99	17	45.5	73.6667	208.75
353322	0.124843	1	0.51	0.99	3	3.5	147.476	65.25
352933	0.106749	1	0.5	0.99	1	0	174.476	7.125
352617	0.791182	1	0.97	0.99	0	0	144.667	96.625
352347	0.690253	1	0.94	0.99	4	26	57.9524	26
352304	0.782268	1	0.97	0.99	4	14.5	50.4286	53.75
3491072	0.881264	1	0.97	0.99	0	0	0.047619	46.125
346771	0.235276	1	0.6	0.99	2	6	64.5238	13.125
346302	0.987783	1	0.99	0.99	0	15.5	94.4762	53
344154	0.38237	1	0.74	0.99	9	46.5	925.381	291.875
342666	0.295943	1	0.66	0.99	6	0.5	63.3333	4.375
342375	0.603024	1	0.91	0.99	1	0	44.5238	41.5
340761	0.216684	1	0.6	0.99	9	17	266.857	94.375
339685	0.0978475	1	0.5	0.99	52	50	117.238	75.25
337403	0.829215	1	0.97	0.99	1	1	44.7143	27.25
335550	0.949604	1	0.97	0.99	13	22.5	113.762	62
333380	0.941592	1	0.97	0.99	0	9	376.714	75.5
332027	0.807246	1	0.97	0.99	0	1	51.4286	825.75
331912	0.213842	1	0.6	0.99	0	0	74.6667	119.25
327969	0.887813	1	0.97	0.99	0	10	112.619	57.875
325244	0.264189	1	0.63	0.99	1	6	18.9524	196.75
323135	0.0163589	1	0.19	0.99	0	0	75.6667	0.25
320250	0.84509	1	0.97	0.99	0	0.5	4.14286	400
320120	0.875605	1	0.97	0.99	0	4.5	115.952	232.25
3123133	0.641412	1	0.91	0.99	0	0	0.619048	553.25
2979308	0.231051	1	0.6	0.99	33	71	157.619	352.875
291090	0.263557	1	0.63	0.99	0	5.5	91.381	39.375
272171	0.611516	1	0.91	0.99	2	9.5	142.714	131.25
2411216	0.663882	1	0.93	0.99	1	1	160.333	5.75
234443	0.0496273	1	0.34	0.99	3	0.5	102.476	169.375
234314	0.304571	1	0.66	0.99	8	6	198.905	26.125
232900	0.886936	1	0.97	0.99	0	0	147.667	7
2272349	0.707293	1	0.95	0.99	1	1.5	248.571	773.625
215040	0.24454	1	0.61	0.99	4	0.5	137.952	33
211191	0.331354	1	0.71	0.99	0	0	57.5714	129.625
205904	0.25916	1	0.63	0.99	1	0.5	218.524	25.75
204681	0.916571	1	0.97	0.99	1	1	180.19	271.5
199077	0.152683	1	0.54	0.99	0	1	69.4286	46.125
198221	0.118237	1	0.5	0.99	2	2.5	69.1905	54
197537	0.974661	1	0.98	0.99	6	0	197.952	263.375
197517	0.270905	1	0.63	0.99	0	7	61.7143	171.875
197341	0.0641671	1	0.42	0.99	35	1.5	174.714	7.375
197324	0.942646	1	0.97	0.99	1	3	107.381	280.125
197214	0.37953	1	0.74	0.99	0	1	41.8095	260.125
196660	0.346159	1	0.71	0.99	0	0.5	282.714	20.875
196296	0.632259	1	0.91	0.99	0	0	64.2381	120.25
195508	0.144548	1	0.52	0.99	1	5	103.524	622.25
195081	0.405187	1	0.77	0.99	0	1.5	109	60.25
193609	0.571251	1	0.91	0.99	146	108	267.714	201.375
193233	0.490718	1	0.86	0.99	0	0	117.524	225.5
193008	0.557283	1	0.91	0.99	1	12.5	106.333	34.375
192111	0.27206	1	0.63	0.99	0	0	161.333	0.375
191783	0.809707	1	0.97	0.99	0	0.5	3.38095	289.125
190931	0.957775	1	0.98	0.99	0	0	150.952	4.625
190815	0.00809165	1	0.11	0.99	3	2	497.238	435.625
190711	0.277857	1	0.64	0.99	1	2.5	65.7619	597.375
189090	0.62994	1	0.91	0.99	0	0	220.429	104.25
188556	0.900567	1	0.97	0.99	0	0	0.52381	565.5
185235	0.0907478	1	0.49	0.99	1	0.5	59.7619	42.25
184570	0.831701	1	0.97	0.99	0	0.5	707.381	37.75
183619	0.963242	1	0.98	0.99	0	5	136.667	70
183480	0.90236	1	0.97	0.99	0	0	31.2857	151.625
1820513	0.59166	1	0.91	0.99	0	1	0.666667	94.25
180707	0.0315048	1	0.28	0.99	0	0	147.048	53.75
180141	0.0687543	1	0.44	0.99	0	0	35.2381	69.25
179319	0.460218	1	0.82	0.99	3	2	80.3333	4.375
1776713	0.0978056	1	0.5	0.99	11	1	131.714	58.5
176726	0.783195	1	0.97	0.99	19	24.5	105.857	92.75
176062	0.537836	1	0.91	0.99	0	0	119.952	2.25
176060	0.337693	1	0.71	0.99	0	0.5	44.7143	143.125
174304	0.611693	1	0.91	0.99	1	1.5	54.0476	66.125
1701964	0.461822	1	0.82	0.99	0	0	0	186.375
1682176	0.0389228	1	0.28	0.99	1	4.5	405.238	106
1654480	0.0111312	1	0.14	0.99	1	0	136.095	39.375
1584173	0.218601	1	0.6	0.99	0	0	80.8095	15.625
1110378	0.134948	1	0.51	0.99	3	20	249.762	53.5
1108470	0.0791466	1	0.45	0.99	570	261.5	1597.76	205.25
1085832	0.177791	1	0.58	0.99	288	200.5	827.143	310.875
1078587	0.601698	1	0.91	0.99	306	404	469.429	394.5
1076587	0.241198	1	0.61	0.99	10	22.5	103.095	86.25
1062061	0.641676	1	0.91	0.99	149	181	457.524	1554.12
1040889	0.105731	1	0.5	0.99	2	6	242.429	509.625
1038384	0.0370518	1	0.28	0.99	0	0	165.952	6.5
1035392	0.217074	1	0.6	0.99	32	76.5	325.857	583.75
1016598	0.680531	1	0.94	0.99	5	13.5	146.905	98.375

## Sheet: MotherSecretorStatus
PHYLUM	P	P.adj	FDR	BH	S.median	N.median	S.mean	N.mean
k__Bacteria_p__Bacteroidetes	0.019221	0.058	0.029	0.038	6259	22413.5	8327.73	22119.5
k__Bacteria_p__Actinobacteria	0.0144871	0.043	0.029	0.038	1260	674.5	5379.91	1238.5
k__Bacteria_p__Firmicutes	0.111579	0.33	0.11	0.11	49752	44047.5	59545	41726.8
GENUS	P	P.adj	FDR	BH	S.median	N.median	S.mean	N.mean
k__Bacteria_p__Bacteroidetes_c__Bacteroidia_o__Bacteroidales_f__Prevotellaceae_g__Prevotella	7.32e-12	2.3e-10	2.3e-10	2.3e-10	0	4	0.545455	3737
k__Bacteria_p__Firmicutes_c__Clostridia_o__Clostridiales_f__Ruminococcaceae_Other	1.39e-05	0.00044	0.00022	0.00043	45	62.5	87.7273	1578.5
k__Bacteria_p__Tenericutes_c__Mollicutes_o__RF39_f___g__	8.7e-05	0.0028	0.00093	0.0026	1	1	49	387
k__Bacteria_p__Bacteroidetes_c__Bacteroidia_o__Bacteroidales_f__Porphyromonadaceae_g__Parabacteroides	0.000926034	0.03	0.0074	0.027	443	1521.5	450.455	2069.5
k__Bacteria_p__Firmicutes_c__Clostridia_o__Clostridiales_f__Veillonellaceae_g__Phascolarctobacterium	0.00168534	0.054	0.011	0.047	1	1.5	9.18182	740.667
k__Bacteria_p__Firmicutes_c__Clostridia_o__Clostridiales_f__Ruminococcaceae_g__Faecalibacterium	0.00359428	0.12	0.019	0.097	1391	3651.5	2856.45	6296.83
k__Bacteria_p__Firmicutes_c__Bacilli_o__Lactobacillales_f__Streptococcaceae_g__Streptococcus	0.00414039	0.13	0.019	0.11	313	136.5	881.909	131.833
k__Bacteria_p__Firmicutes_c__Clostridia_o__Clostridiales_f__Veillonellaceae_g__Acidaminococcus	0.0089735	0.29	0.036	0.22	0	0	0	580.667
k__Bacteria_p__Firmicutes_c__Clostridia_o__Clostridiales_f__Lachnospiraceae_g__Lachnospira	0.0183648	0.59	0.065	0.44	63	255.5	286.545	582.667
k__Bacteria_p__Proteobacteria_c__Gammaproteobacteria_o__Enterobacteriales_f__Enterobacteriaceae_g__	0.823787	1	0.88	0.88	230	616.5	2695.64	2060
k__Bacteria_p__Proteobacteria_c__Betaproteobacteria_o__Burkholderiales_f__Alcaligenaceae_g__Sutterella	0.807326	1	0.88	0.88	309	57.5	498.818	290.167
k__Bacteria_p__Firmicutes_c__Erysipelotrichi_o__Erysipelotrichales_f__Erysipelotrichaceae_g__.Eubacterium.	0.145295	1	0.39	0.88	0	1	495.727	2
k__Bacteria_p__Firmicutes_c__Erysipelotrichi_o__Erysipelotrichales_f__Erysipelotrichaceae_g__	0.127266	1	0.37	0.88	664	283	2322.09	298.167
k__Bacteria_p__Firmicutes_c__Clostridia_o__Clostridiales_Other_Other	0.635165	1	0.88	0.88	5527	3801.5	12376	4642.33
k__Bacteria_p__Firmicutes_c__Clostridia_o__Clostridiales_f__Veillonellaceae_g__Veillonella	0.676303	1	0.88	0.88	315	114	3831.27	251.333
k__Bacteria_p__Firmicutes_c__Clostridia_o__Clostridiales_f__Veillonellaceae_g__Dialister	0.844827	1	0.88	0.88	746	2626.5	9484.45	4520.83
k__Bacteria_p__Firmicutes_c__Clostridia_o__Clostridiales_f__Ruminococcaceae_g__Ruminococcus	0.878442	1	0.88	0.88	1349	450	2594.55	1414.67
k__Bacteria_p__Firmicutes_c__Clostridia_o__Clostridiales_f__Ruminococcaceae_g__Oscillospira	0.842571	1	0.88	0.88	275	239	1139.09	651
k__Bacteria_p__Firmicutes_c__Clostridia_o__Clostridiales_f__Ruminococcaceae_g__	0.702349	1	0.88	0.88	7306	9322	7313.64	8747.5
k__Bacteria_p__Firmicutes_c__Clostridia_o__Clostridiales_f__Lachnospiraceae_Other	0.723832	1	0.88	0.88	3178	1294.5	5226.27	2089.67
k__Bacteria_p__Firmicutes_c__Clostridia_o__Clostridiales_f__Lachnospiraceae_g__.Ruminococcus.	0.678532	1	0.88	0.88	180	318.5	1972.55	473.333
k__Bacteria_p__Firmicutes_c__Clostridia_o__Clostridiales_f__Lachnospiraceae_g__Roseburia	0.389568	1	0.69	0.88	168	11.5	231.909	46.1667
k__Bacteria_p__Firmicutes_c__Clostridia_o__Clostridiales_f__Lachnospiraceae_g__Dorea	0.194649	1	0.43	0.88	421	154	515	214.5
k__Bacteria_p__Firmicutes_c__Clostridia_o__Clostridiales_f__Lachnospiraceae_g__Blautia	0.862691	1	0.88	0.88	45	55.5	316.727	144.667
k__Bacteria_p__Firmicutes_c__Clostridia_o__Clostridiales_f__Lachnospiraceae_g__	0.164732	1	0.41	0.88	3547	4570.5	5948.73	5408.17
k__Bacteria_p__Firmicutes_c__Clostridia_o__Clostridiales_f___g__	0.311632	1	0.59	0.88	813	866	1647.18	2911
k__Bacteria_p__Bacteroidetes_c__Bacteroidia_o__Bacteroidales_f__Rikenellaceae_g__	0.208449	1	0.43	0.88	129	41	215	931.833
k__Bacteria_p__Bacteroidetes_c__Bacteroidia_o__Bacteroidales_f__Bacteroidaceae_g__Bacteroides	0.21312	1	0.43	0.88	5468	14635	7659.73	15371.2
k__Bacteria_p__Actinobacteria_c__Coriobacteriia_o__Coriobacteriales_f__Coriobacteriaceae_g__Eggerthella	0.0486596	1	0.16	0.88	66	27	611.545	81.1667
k__Bacteria_p__Actinobacteria_c__Coriobacteriia_o__Coriobacteriales_f__Coriobacteriaceae_g__Collinsella	0.853488	1	0.88	0.88	5	295	1895.45	542.667
k__Bacteria_p__Actinobacteria_c__Coriobacteriia_o__Coriobacteriales_f__Coriobacteriaceae_g__	0.726048	1	0.88	0.88	0	0	281.727	18.8333
k__Bacteria_p__Actinobacteria_c__Actinobacteria_o__Bifidobacteriales_f__Bifidobacteriaceae_g__Bifidobacterium	0.802296	1	0.88	0.88	746	359.5	2591.18	595.833
OT Unit ID	P	P.adj	FDR	BH	S.median	N.median	S.mean	N.mean
337403	2.71584e-09	4.5e-07	4.5e-07	4.5e-07	0	1	0.454545	844.333
198460	5.88117e-08	9.6e-06	4.8e-06	9.6e-06	0	1	0.727273	1343.67
367213	1.55887e-07	2.6e-05	8.5e-06	2.5e-05	0	0.5	6.63636	1507.83
545061	5.95323e-07	9.8e-05	2.4e-05	9.6e-05	0	0	0.363636	2270.67
158963	8.06761e-07	0.00013	2.6e-05	0.00013	0	0	0.181818	1351.17
320250	3.58448e-06	0.00059	9.8e-05	0.00057	0	0	0	531.5
370217	4.65244e-06	0.00076	0.00011	0.00074	8	2.5	222.182	1032.67
364563	5.38499e-06	0.00088	0.00011	0.00085	0	1	0.272727	230.5
1038384	6.79158e-06	0.0011	0.00012	0.0011	0	0	0	580.667
535375	1.94205e-05	0.0032	0.00032	0.003	4	16.5	67.2727	2890.83
342375	2.18116e-05	0.0036	0.00033	0.0034	1	1	1.63636	149.333
197214	0.000118192	0.019	0.0016	0.018	0	0	79.2727	178.5
4336943	0.000177069	0.029	0.0021	0.027	0	0	0	481.333
192111	0.000180618	0.03	0.0021	0.027	0	0.5	39.3636	289.333
364179	0.000204732	0.034	0.0022	0.031	0	0	0.454545	938.667
279179	0.000214038	0.035	0.0022	0.032	0	0	0.272727	386.333
190815	0.000247346	0.041	0.0024	0.037	2	2	920	3.16667
349786	0.000261887	0.043	0.0024	0.038	0	0	0	58.5
180141	0.000333316	0.055	0.0029	0.049	0	0	67.1818	88.3333
1682176	0.000475496	0.078	0.0039	0.069	1	0	596.273	132
4376964	0.000540931	0.089	0.0039	0.077	0	0	128.727	109.833
323135	0.00053158	0.087	0.0039	0.077	0	0	112.545	0.166667
205904	0.000563844	0.092	0.0039	0.08	1	4.5	3	721.667
185235	0.000571393	0.094	0.0039	0.081	0	0.5	22.3636	161.333
361108	0.000654894	0.11	0.0043	0.092	2	33	12.2727	228.333
355307	0.00105828	0.17	0.0067	0.15	10	8.5	902.909	250
772282	0.00161872	0.27	0.0098	0.22	22	13	62.9091	341.333
367947	0.00235855	0.39	0.014	0.32	21	63	615.636	365
2979308	0.00325938	0.53	0.018	0.44	39	1.5	272.818	1.5
2272349	0.00324879	0.53	0.018	0.44	1	1	9	730
369709	0.00503457	0.83	0.027	0.67	122	186.5	1291.36	278.333
197517	0.00553379	0.91	0.028	0.74	0	11.5	1.54545	413.167
352617	0.00735925	1	0.037	0.97	0	0	0.181818	506.167
New.ReferenceOTU512	0.695807	1	0.9	1	9	24	40.0909	69
New.ReferenceOTU214	0.973538	1	1	1	0	80.5	283.273	192.5
New.ReferenceOTU11	0.31081	1	0.6	1	2	0.5	83	91.1667
975306	0.809063	1	0.97	1	58	0	91	89.1667
937248	0.363969	1	0.64	1	18	7.5	357.909	103
915452	0.740948	1	0.93	1	0	0	2039.09	1.33333
905774	0.132853	1	0.36	1	0	1	495.727	2
899714	0.319352	1	0.6	1	177	448.5	10466.6	1488.83
878104	0.403596	1	0.67	1	178	102	1041.82	126
874627	1	1	1	1	0	0	47.4545	0
873174	0.120945	1	0.34	1	6	7	392.455	21
851865	0.105501	1	0.31	1	709	3053.5	2043.91	5643
849361	0.0109888	1	0.053	1	66	27	611.545	81.1667
798164	0.219135	1	0.49	1	0	0	3.72727	81.3333
797229	0.533886	1	0.76	1	202	609.5	2368.27	1412.5
792399	0.41386	1	0.67	1	7	147	562.818	457.333
761968	0.584397	1	0.82	1	5	276.5	174.636	354.833
712677	0.509974	1	0.75	1	223	169.5	483.455	230.833
659361	0.511703	1	0.75	1	8	36.5	267.273	127.167
593422	0.275888	1	0.57	1	133	90	282.727	68.6667
592616	0.322921	1	0.6	1	1	0	197.636	12
591285	0.423452	1	0.67	1	364	72	1473.45	168.333
587822	0.0544348	1	0.2	1	11	2	502.182	1574.5
586525	0.0518922	1	0.19	1	0	0	216.818	63.5
584541	0.363647	1	0.64	1	0	117	133.909	1930.67
584375	0.957255	1	0.99	1	57	2	396.455	243.5
583256	0.414218	1	0.67	1	0	0.5	33.1818	22.1667
582951	0.988924	1	1	1	10	45.5	136.182	112
580008	0.857737	1	0.97	1	90	120	1097.91	175.5
577294	0.908465	1	0.97	1	63	22.5	124.818	151.5
577170	0.738571	1	0.93	1	186	223.5	633.909	1533.83
575844	0.621542	1	0.84	1	25	32.5	143	60.5
574585	0.77884	1	0.96	1	10	2128	10082.3	3645.5
568118	0.665866	1	0.87	1	21	251.5	1303.64	1597.83
565357	0.507803	1	0.75	1	9	14.5	180.273	111.167
564140	0.119912	1	0.34	1	108	95	206.273	996.167
554912	0.192617	1	0.46	1	61	83.5	775.818	165.333
554436	0.0266422	1	0.11	1	3	7	117.364	8.5
551902	0.773646	1	0.96	1	4	3.5	197	11.6667
551850	0.0388706	1	0.16	1	13	8.5	327.364	647.5
524841	0.459024	1	0.7	1	0	1.5	68	42.5
521577	0.887048	1	0.97	1	0	0.5	234.091	62
518748	0.0628234	1	0.21	1	47	7.5	1690.36	100.833
515869	0.0868946	1	0.26	1	0	2.5	96.0909	139.833
514940	0.418427	1	0.67	1	291	981.5	820.273	2201.83
512154	0.17544	1	0.44	1	0	5	4.63636	70.5
470382	0.831351	1	0.97	1	7	10.5	115.091	62.8333
456774	0.868555	1	0.97	1	1	5	61.0909	91.1667
428457	0.374048	1	0.65	1	33	46	344.273	52.3333
409786	0.599578	1	0.83	1	3	1	304.455	45.8333
375067	0.699571	1	0.9	1	738	2545.5	9293.73	4323.5
370287	0.181707	1	0.44	1	2	69.5	111.091	500.667
369227	0.244994	1	0.54	1	2	19.5	104.455	38.1667
368318	0.203684	1	0.48	1	11	5	80.9091	27
367889	0.170227	1	0.43	1	112	35.5	484.636	500.333
367456	0.506315	1	0.75	1	66	5	231.727	94.6667
367312	0.833976	1	0.97	1	1	0.5	364.818	64.6667
366727	0.31721	1	0.6	1	20	28	185.273	200.5
366651	0.435843	1	0.67	1	8	10	174.636	465.333
366584	0.144202	1	0.38	1	74	2.5	270.636	22.6667
366352	0.839582	1	0.97	1	160	109	1468.64	249
365735	0.810569	1	0.97	1	3	12	82.7273	22.6667
365717	0.520242	1	0.76	1	2	1	65.7273	115
365181	0.435466	1	0.67	1	5	295	1895.45	542.667
364164	0.944058	1	0.99	1	8	24.5	251.455	100.333
363692	0.991318	1	1	1	17	57	390.818	202.333
363017	0.302985	1	0.6	1	38	1	163.727	23.1667
362846	0.218259	1	0.49	1	14	23.5	143.091	29.8333
362214	0.400279	1	0.67	1	1	83.5	663.273	140.5
361702	0.259499	1	0.55	1	5	0	326.273	69.8333
361556	0.0779016	1	0.25	1	182	315.5	496.727	3093.83
360703	0.0215935	1	0.096	1	47	2	186.727	31.1667
360015	0.056035	1	0.2	1	86	19	1396.45	70.5
359809	0.0704285	1	0.23	1	83	2	271.727	65.3333
359581	0.886712	1	0.97	1	0	88.5	298.636	117.833
358143	0.270734	1	0.56	1	0	0	29.3636	254.333
358008	0.526008	1	0.76	1	1	5	233.909	57
357529	0.425131	1	0.67	1	79	154	679.727	188.833
356760	0.0760086	1	0.24	1	146	70	835.818	107.833
354850	0.95975	1	0.99	1	4	323	1956.82	1323.83
353615	0.181661	1	0.44	1	15	27.5	50.8182	167.167
352933	0.213275	1	0.49	1	9	6	216.091	195.333
352347	0.354107	1	0.64	1	19	37	64.2727	61.1667
352304	0.588378	1	0.82	1	20	2.5	86.8182	9.33333
346771	0.31418	1	0.6	1	5	0.5	114	4
346302	0.311085	1	0.6	1	0	106.5	30.8182	231
344154	0.838212	1	0.97	1	3	296	383.273	2105.33
342666	0.660495	1	0.87	1	6	0.5	92.4545	14.8333
340761	0.0830871	1	0.26	1	39	2.5	444.364	32.5
339685	0.340011	1	0.63	1	62	58.5	92.9091	203.167
335550	0.365307	1	0.64	1	13	27	191.091	47.1667
333380	0.0287707	1	0.12	1	0	0	68	59.1667
331912	0.649775	1	0.87	1	0	1	47.4545	1.16667
320120	0.034203	1	0.14	1	1	0	221	3.66667
291090	0.0401632	1	0.16	1	0	2.5	78.4545	219.333
272171	0.120505	1	0.34	1	11	13.5	141.364	180.667
2411216	0.624732	1	0.84	1	1	0	291.091	10.1667
234443	0.87641	1	0.97	1	3	0	151.909	63.8333
234314	0.366069	1	0.64	1	8	9.5	329.636	21.1667
232900	0.866186	1	0.97	1	0	0	281.727	18.8333
215040	0.808482	1	0.97	1	0	1	57.5455	20
211191	0.298807	1	0.6	1	0	1	31.5455	140.833
204681	0.889641	1	0.97	1	6	49	235.818	117.667
199077	0.602264	1	0.83	1	0	1.5	54.0909	17.3333
198221	0.430664	1	0.67	1	2	0	85.2727	153.333
197537	0.964616	1	0.99	1	10	0	289	13.6667
197341	0.998471	1	1	1	35	6	225.909	192.167
197324	0.154261	1	0.4	1	0	26.5	23.3636	368
196296	0.835874	1	0.97	1	1	0	56.2727	204.167
195508	0.0210083	1	0.096	1	2	138.5	34.6364	220.167
194430	0.821572	1	0.97	1	0	0.5	767.182	38.3333
193609	0.0627758	1	0.21	1	112	36	239.182	90.1667
193233	0.894333	1	0.97	1	0	0	160.818	115.167
190711	0.242748	1	0.54	1	3	3	114.909	55.8333
189090	0.127188	1	0.35	1	1	1	420.455	107
184570	0.904441	1	0.97	1	1	4	1346.45	70.8333
183619	0.0607962	1	0.21	1	0	34	12.9091	466.5
180707	0.0159494	1	0.075	1	0	0	280.636	0.166667
179319	0.12472	1	0.35	1	3	1	143.364	1.16667
1776713	0.944952	1	0.99	1	28	1.5	165.818	87.5
176726	0.483824	1	0.73	1	30	6	142.091	37
165591	0.663287	1	0.87	1	2	0	157.545	151.833
1110378	0.627334	1	0.84	1	2	76	44.2727	398.167
1108470	0.270787	1	0.56	1	718	149	2168	1089
1085832	0.0482562	1	0.18	1	288	118.5	753.545	115.833
1078587	0.878331	1	0.97	1	306	411.5	533.636	340.333
1076587	0.155085	1	0.4	1	10	6	148.273	9.5
1062061	0.257734	1	0.55	1	9	8	409.182	1219.67
1040889	0.385711	1	0.66	1	1	3.5	116.182	6.16667
1035392	0.933733	1	0.99	1	23	103.5	109.091	401.167
1016598	0.716438	1	0.91	1	5	31.5	121.364	277.5

## Sheet: MotherSecretorStatus_ABF
PHYLUM	P	P.adj	FDR	BH	S.median	N.median	S.mean	N.mean
k__Bacteria_p__Actinobacteria	0.0232755	0.07	0.07	0.07	1814.5	674.5	5911.2	924.75
k__Bacteria_p__Bacteroidetes	0.0531394	0.16	0.08	0.11	6453	22413.5	9152.9	21105.2
k__Bacteria_p__Firmicutes	0.413776	1	0.41	0.41	55479	47010	64246.6	44112.8
GENUS	P	P.adj	FDR	BH	S.median	N.median	S.mean	N.mean
k__Bacteria_p__Bacteroidetes_c__Bacteroidia_o__Bacteroidales_f__Prevotellaceae_g__Prevotella	1.32498e-16	4.2e-15	4.2e-15	4.2e-15	0	4055.5	0.4	5605
k__Bacteria_p__Firmicutes_c__Clostridia_o__Clostridiales_f__Ruminococcaceae_Other	9.52964e-06	0.0003	0.00015	0.0003	55.5	79.5	94.6	2346.75
k__Bacteria_p__Firmicutes_c__Clostridia_o__Clostridiales_f__Veillonellaceae_g__Acidaminococcus	1.38035e-05	0.00044	0.00015	0.00041	0	0	0	871
k__Bacteria_p__Tenericutes_c__Mollicutes_o__RF39_f___g__	4.41926e-05	0.0014	0.00035	0.0013	1.5	1	53.8	580
k__Bacteria_p__Firmicutes_c__Clostridia_o__Clostridiales_f__Veillonellaceae_g__Phascolarctobacterium	0.00131686	0.042	0.0084	0.037	1	18.5	8.7	1110.75
k__Bacteria_p__Bacteroidetes_c__Bacteroidia_o__Bacteroidales_f__Porphyromonadaceae_g__Parabacteroides	0.00747598	0.24	0.04	0.2	526.5	969.5	494.3	1476
k__Bacteria_p__Proteobacteria_c__Betaproteobacteria_o__Burkholderiales_f__Alcaligenaceae_g__Sutterella	0.0143255	0.46	0.065	0.37	305.5	9.5	353.4	29.25
k__Bacteria_p__Firmicutes_c__Clostridia_o__Clostridiales_f__Lachnospiraceae_g__Lachnospira	0.0168537	0.54	0.067	0.42	63.5	691.5	315	804.25
k__Bacteria_p__Proteobacteria_c__Gammaproteobacteria_o__Enterobacteriales_f__Enterobacteriaceae_g__	0.0211109	0.68	0.068	0.49	187.5	616.5	2738.8	1891.5
k__Bacteria_p__Firmicutes_c__Clostridia_o__Clostridiales_f__Ruminococcaceae_g__Faecalibacterium	0.0209542	0.67	0.068	0.49	2809	3651.5	3084.1	4794.25
k__Bacteria_p__Firmicutes_c__Bacilli_o__Lactobacillales_f__Streptococcaceae_g__Streptococcus	0.0232784	0.74	0.068	0.51	305	136.5	905.2	125.25
k__Bacteria_p__Firmicutes_c__Clostridia_o__Clostridiales_f___g__	0.0365963	1	0.098	0.77	540	1749	1493.3	4217
k__Bacteria_p__Firmicutes_c__Erysipelotrichi_o__Erysipelotrichales_f__Erysipelotrichaceae_g__.Eubacterium.	0.315286	1	0.53	0.98	0	0	545.3	0.5
k__Bacteria_p__Firmicutes_c__Erysipelotrichi_o__Erysipelotrichales_f__Erysipelotrichaceae_g__	0.598334	1	0.71	0.98	592	340.5	2426.1	325.75
k__Bacteria_p__Firmicutes_c__Clostridia_o__Clostridiales_Other_Other	0.458531	1	0.66	0.98	6266.5	3801.5	13609.3	3996.75
k__Bacteria_p__Firmicutes_c__Clostridia_o__Clostridiales_f__Veillonellaceae_g__Veillonella	0.342068	1	0.55	0.98	519.5	92.5	4197.5	261.25
k__Bacteria_p__Firmicutes_c__Clostridia_o__Clostridiales_f__Veillonellaceae_g__Dialister	0.567474	1	0.7	0.98	6481.5	489	10432.3	1927.75
k__Bacteria_p__Firmicutes_c__Clostridia_o__Clostridiales_f__Ruminococcaceae_g__Ruminococcus	0.945479	1	0.98	0.98	1463.5	133	2824.6	1694.5
k__Bacteria_p__Firmicutes_c__Clostridia_o__Clostridiales_f__Ruminococcaceae_g__Oscillospira	0.859871	1	0.92	0.98	292	224	1225.5	810
k__Bacteria_p__Firmicutes_c__Clostridia_o__Clostridiales_f__Ruminococcaceae_g__	0.53833	1	0.69	0.98	7775.5	9322	7540.8	10523.8
k__Bacteria_p__Firmicutes_c__Clostridia_o__Clostridiales_f__Lachnospiraceae_Other	0.849995	1	0.92	0.98	4089.5	3176	5748.3	3013
k__Bacteria_p__Firmicutes_c__Clostridia_o__Clostridiales_f__Lachnospiraceae_g__.Ruminococcus.	0.260708	1	0.49	0.98	170	318.5	2082.9	348.5
k__Bacteria_p__Firmicutes_c__Clostridia_o__Clostridiales_f__Lachnospiraceae_g__Roseburia	0.491543	1	0.66	0.98	197	63	255.1	63.5
k__Bacteria_p__Firmicutes_c__Clostridia_o__Clostridiales_f__Lachnospiraceae_g__Dorea	0.118886	1	0.25	0.98	429.5	104.5	563.3	127.25
k__Bacteria_p__Firmicutes_c__Clostridia_o__Clostridiales_f__Lachnospiraceae_g__Blautia	0.856405	1	0.92	0.98	69.5	51.5	345.8	63
k__Bacteria_p__Firmicutes_c__Clostridia_o__Clostridiales_f__Lachnospiraceae_g__	0.116753	1	0.25	0.98	4457	7323.5	6540.1	6687.5
k__Bacteria_p__Bacteroidetes_c__Bacteroidia_o__Bacteroidales_f__Rikenellaceae_g__	0.175094	1	0.35	0.98	138.5	957.5	236.4	1377.5
k__Bacteria_p__Bacteroidetes_c__Bacteroidia_o__Bacteroidales_f__Bacteroidaceae_g__Bacteroides	0.316705	1	0.53	0.98	5869	14635	8419.8	12646
k__Bacteria_p__Actinobacteria_c__Coriobacteriia_o__Coriobacteriales_f__Coriobacteriaceae_g__Eggerthella	0.0902492	1	0.22	0.98	93	5.5	666.1	75.5
k__Bacteria_p__Actinobacteria_c__Coriobacteriia_o__Coriobacteriales_f__Coriobacteriaceae_g__Collinsella	0.984023	1	0.98	0.98	28.5	295	2085	466.75
k__Bacteria_p__Actinobacteria_c__Coriobacteriia_o__Coriobacteriales_f__Coriobacteriaceae_g__	0.477525	1	0.66	0.98	0	0	309.9	15.75
k__Bacteria_p__Actinobacteria_c__Actinobacteria_o__Bifidobacteriales_f__Bifidobacteriaceae_g__Bifidobacterium	0.422648	1	0.64	0.98	764.5	359.5	2850.2	366.75
OT UNIT ID	P	P.adj	FDR	BH	S.median	N.median	S.mean	N.mean
337403	1.80878e-10	2.8e-08	2.8e-08	2.8e-08	0.5	1.5	0.5	1266.25	k__Bacteria; p__Firmicutes; c__Clostridia; o__Clostridiales; f__; g__; s__
198460	9.40658e-10	1.5e-07	7.4e-08	1.5e-07	0	157	0.5	2015.5	k__Bacteria; p__Firmicutes; c__Clostridia; o__Clostridiales; f__; g__; s__
545061	1.14956e-07	1.8e-05	6e-06	1.8e-05	0	2	0.2	3406	k__Bacteria; p__Bacteroidetes; c__Bacteroidia; o__Bacteroidales; f__Prevotellaceae; g__Prevotella; s__copri
364563	2.84985e-07	4.5e-05	1.1e-05	4.4e-05	0	74	0.3	345.75	k__Bacteria; p__Firmicutes; c__Clostridia; o__Clostridiales
320250	2.30472e-06	0.00036	7.2e-05	0.00035	0	0.5	0	797.25	k__Bacteria; p__Firmicutes; c__Clostridia; o__Clostridiales; f__Lachnospiraceae
158963	2.94262e-06	0.00046	7.7e-05	0.00045	0	0	0.2	2026.5	k__Bacteria; p__Bacteroidetes; c__Bacteroidia; o__Bacteroidales; f__Prevotellaceae; g__Prevotella; s__
349786	2.22154e-05	0.0035	0.00046	0.0034	0	0.5	0	87.75	k__Bacteria; p__Bacteroidetes; c__Bacteroidia; o__Bacteroidales; f__Prevotellaceae; g__Prevotella; s__copri
1038384	2.361e-05	0.0037	0.00046	0.0035	0	0	0	871	k__Bacteria; p__Firmicutes; c__Clostridia; o__Clostridiales; f__Veillonellaceae; g__Acidaminococcus; s__
192111	3.35218e-05	0.0053	0.00058	0.005	0	1	43.3	433.75	k__Bacteria; p__Bacteroidetes; c__Bacteroidia; o__Bacteroidales; f__Porphyromonadaceae; g__Parabacteroides; s__
342375	5.12822e-05	0.0081	0.00081	0.0076	1	2	1.8	224	k__Bacteria; p__Firmicutes; c__Clostridia; o__Clostridiales; f__Lachnospiraceae; g__Lachnospira; s__
4336943	7.51968e-05	0.012	0.0011	0.011	0	0	0	722	k__Bacteria; p__Bacteroidetes; c__Bacteroidia; o__Bacteroidales; f__Rikenellaceae; g__; s__
279179	0.000105768	0.017	0.0014	0.015	0	0	0.3	579.5	k__Bacteria; p__Tenericutes; c__Mollicutes; o__RF39; f__; g__; s__
4376964	0.00038311	0.06	0.0046	0.056	0	0	141.6	164.5
367213	0.0005195	0.082	0.0058	0.075	0	2.5	7.1	2261.75
352617	0.000571604	0.09	0.006	0.082	0	0.5	0.2	759.25
535375	0.000697685	0.11	0.0068	0.099	4	34	74	4328
2272349	0.00103272	0.16	0.0095	0.15	1	1	8.5	1094.75
361108	0.00127479	0.2	0.011	0.18	5.5	33	13.5	323
196296	0.00136374	0.21	0.011	0.19	0.5	0	61	66.25
370217	0.00228565	0.36	0.018	0.32	8	1.5	244.3	1538
361702	0.00346355	0.54	0.026	0.47	4	0	343.5	0.25
New.ReferenceOTU214	0.856774	1	0.96	1	1	80.5	311.6	118.5
New.ReferenceOTU11	0.892353	1	0.97	1	4.5	0	91.3	8
975306	0.366217	1	0.68	1	66.5	84.5	100	133.75
937248	0.475853	1	0.75	1	16.5	4.5	387.1	141.5
915452	0.515372	1	0.79	1	0	0	2243	0
905774	0.229666	1	0.56	1	0	0	545.3	0.5
899714	0.652471	1	0.85	1	126	326	8637	647
878104	0.386332	1	0.68	1	183	84.5	1136.1	103.5
874627	1	1	1	1	0	0	52.2	0
873174	0.056678	1	0.23	1	26.5	3.5	431.3	16.25
851865	0.371526	1	0.68	1	1952	3053.5	2196	4200.75
849361	0.0609064	1	0.23	1	93	5.5	666.1	75.5
798164	0.0509178	1	0.23	1	0	12.5	4.1	122
797229	0.724907	1	0.89	1	145	609.5	2410.8	1008.5
792399	0.288832	1	0.61	1	12	514.5	619.1	684
772282	0.0548154	1	0.23	1	24	353.5	69.1	505.75
761968	0.30667	1	0.62	1	5	380	191.7	394
712677	0.289308	1	0.61	1	234	135	531.7	176.25
659361	0.0828315	1	0.28	1	7	16	290.9	18.5
593422	0.541133	1	0.8	1	139	90	310.9	72
592616	0.345887	1	0.67	1	1	4	217.4	18
591285	0.437692	1	0.72	1	416	72	1620.7	189
587822	0.00997301	1	0.063	1	8	2	550.2	1.75
586525	0.936016	1	1	1	0	0.5	238.3	95.25
584541	0.176679	1	0.5	1	0.5	108	147.3	360.5
584375	0.0802765	1	0.27	1	150	1	436.1	6.75
583256	0.627287	1	0.83	1	0	0.5	36.5	0.5
582951	0.826853	1	0.95	1	33	85.5	149.8	145.25
580008	0.846172	1	0.96	1	67	177	1196.1	203.25
577170	0.962435	1	1	1	186.5	223.5	697.3	847.5
575844	0.606782	1	0.83	1	25.5	32.5	157.2	78.75
574585	0.972022	1	1	1	10	2128	11089.3	2853.75
568118	0.256803	1	0.59	1	13	1346	1431.1	2271
565357	0.841605	1	0.96	1	28	14.5	198.3	150
564140	0.240287	1	0.58	1	168.5	95	226.8	681.25
554912	0.472522	1	0.75	1	55	83.5	835.6	169.5
554436	0.109926	1	0.34	1	19.5	6	129	6.5
551902	0.948789	1	1	1	5.5	3.5	216.7	16
551850	0.0253916	1	0.14	1	11	8.5	328	883
524841	0.192468	1	0.52	1	0	1.5	74.8	61.75
521577	0.54467	1	0.8	1	0	69.5	257.4	92.75
518748	0.295275	1	0.61	1	64	87	1859.3	148.75
515869	0.0270797	1	0.14	1	0.5	2.5	105.7	185.25
514940	0.0227937	1	0.13	1	271.5	2284	406.2	3293
470382	0.508833	1	0.78	1	10.5	30	126.6	89
456774	0.386091	1	0.68	1	4	89.5	67.1	135
428457	0.573842	1	0.82	1	96.5	45.5	378.7	46
409786	0.43729	1	0.72	1	2.5	58	334.6	68.5
375067	0.220832	1	0.55	1	6366.5	460.5	10222.5	1885.5
370287	0.249634	1	0.59	1	9	312.5	122.2	725
369709	0.773162	1	0.93	1	125.5	182.5	1418.8	324.25
369227	0.335305	1	0.67	1	37.5	19.5	114.9	35.75
368318	0.100558	1	0.32	1	13.5	2	89	2.5
367947	0.529848	1	0.8	1	43.5	45.5	676.3	423
367889	0.0658234	1	0.23	1	135.5	309.5	533.1	744.25
367456	0.610726	1	0.83	1	72.5	63.5	254.9	141.5
367312	0.781121	1	0.93	1	1.5	95.5	401.2	96.75
366727	0.692809	1	0.87	1	20	28	201.8	138.75
366651	0.809561	1	0.95	1	11	2	192.1	16.25
366584	0.537895	1	0.8	1	251	6.5	297.7	32.75
366352	0.585601	1	0.82	1	214	1.5	1615.2	73.25
365735	0.982899	1	1	1	7.5	12	91	19.5
365717	0.12363	1	0.36	1	10	99	72.3	172.5
365181	0.390093	1	0.68	1	28.5	295	2085	466.75
364164	0.821124	1	0.95	1	28.5	95.5	276.5	140.25
363692	0.678144	1	0.87	1	26	56	429.1	108.5
363017	0.708371	1	0.88	1	83.5	25.5	180.1	34.25
362846	0.296128	1	0.61	1	18	10.5	157.2	11.75
362214	0.0242835	1	0.14	1	3	83.5	729.6	169.75
361556	0.0107667	1	0.065	1	187.5	4183	546.3	4616.25
360703	0.124479	1	0.36	1	67.5	2	205.4	35
360015	0.474409	1	0.75	1	81.5	83.5	1452	101.25
359809	0.0481267	1	0.22	1	48	2	158.9	4.5
359581	0.795313	1	0.94	1	0.5	88.5	328.5	122
358143	0.201699	1	0.52	1	0	0	32.3	381.25
358008	0.355785	1	0.67	1	27	39.5	257.2	84.25
357529	0.878098	1	0.96	1	119	154	745.5	217.75
356760	0.363311	1	0.68	1	83	70	802.8	100.25
355307	0.0693252	1	0.24	1	10	6.5	992.6	238.25
354850	0.299612	1	0.61	1	48	1.5	2152.2	161.5
353615	0.0357953	1	0.18	1	16	118	55.9	246.5
352933	0.384239	1	0.68	1	9.5	6	237.7	283.5
352347	0.579718	1	0.82	1	29	15.5	70.3	36.75
352304	0.850036	1	0.96	1	29.5	2.5	95.5	12.25
346771	0.58326	1	0.82	1	7.5	0.5	125.4	5
346302	0.183381	1	0.51	1	0	212.5	33.9	330.25
344154	0.354123	1	0.67	1	2.5	1504	420.7	3010
342666	0.462491	1	0.75	1	9.5	0.5	101.7	16.5
340761	0.427368	1	0.72	1	93	3	488.8	47.75
339685	0.690918	1	0.87	1	78.5	58.5	97	117.25
335550	0.613606	1	0.83	1	12.5	27	203.8	28.75
333380	0.343463	1	0.67	1	0.5	0	74.8	3.5
331912	0.266484	1	0.6	1	0	1.5	52.2	1.75
323135	0.00979651	1	0.063	1	0.5	0	123.8	0
320120	0.581666	1	0.82	1	2.5	0	243.1	2
2979308	0.00767499	1	0.055	1	54	1.5	300.1	1.25
291090	0.207363	1	0.53	1	0	2.5	86.2	325.5
272171	0.0469823	1	0.22	1	17	13.5	155.5	209.5
234443	0.87381	1	0.96	1	5.5	0	167.1	81.75
234314	0.993595	1	1	1	22	10	362.6	27
232900	0.868323	1	0.96	1	0	0	309.9	15.75
215040	0.995955	1	1	1	2	13	63.3	29.75
211191	0.25681	1	0.59	1	0	204.5	34.7	210.75
205904	0.0593175	1	0.23	1	0.5	4.5	3.1	108.25
204681	0.990327	1	1	1	4	49	256.8	60.5
199077	0.450284	1	0.74	1	0	5	59.5	25.5
198221	0.0947334	1	0.31	1	2	0	93.8	127.25
197537	0.26728	1	0.6	1	13.5	1	317.9	20.5
197341	0.719369	1	0.89	1	36.5	122.5	248.4	287
197324	0.0606977	1	0.23	1	0	110.5	25.6	538.75
197214	1	1	1	1	0	0	87.2	0
195508	0.0386158	1	0.19	1	4.5	117.5	38.1	193
194430	0.94739	1	1	1	0.5	0.5	843.9	57.25
193609	0.202179	1	0.52	1	129	25	262	84.75
193233	0.0618841	1	0.23	1	0	0	176.9	0
190815	0.00898732	1	0.061	1	1.5	2.5	1011.6	3.75
190711	0.0585262	1	0.23	1	12.5	3	126.4	82.25
189090	0.121413	1	0.36	1	1	1	462.5	93.25
185235	0.156565	1	0.45	1	0.5	70	24.6	241.75
184570	0.943201	1	1	1	5	80	1481.1	104.75
180707	0.057289	1	0.23	1	0	0	308.7	0
180141	0.481539	1	0.75	1	0	0	73.9	0.25
179319	0.27601	1	0.61	1	6	1	157.4	1
1776713	0.758716	1	0.92	1	53.5	1.5	182.4	127.25
176726	0.979843	1	1	1	58.5	34.5	153.3	52.5
1682176	0.426268	1	0.72	1	1	0	655.9	0
165591	0.105611	1	0.33	1	2	0	118	2
1110378	0.199282	1	0.52	1	2	201	48.6	569
1108470	0.785262	1	0.93	1	751.5	163.5	2383.8	1559
1085832	0.591346	1	0.82	1	288	116	766.3	110.25
1078587	0.647964	1	0.85	1	316.5	219	587	235.25
1076587	0.2958	1	0.61	1	10.5	6	163.1	6.25
1062061	0.622492	1	0.83	1	76.5	8	449.2	294
1040889	0.675286	1	0.87	1	1.5	3.5	127.7	6.5
1035392	0.403991	1	0.7	1	19.5	139	116.8	558
1016598	0.696499	1	0.87	1	11.5	63.5	133.5	402.5

## Sheet: MotherSecretorStatus_EBF
PHYLUM	P	P.adj	FDR	BH	S.median	N.median	S.mean	N.mean
k__Bacteria_p__Bacteroidetes	0.0698343	0.21	0.11	0.15	5462	20756	6779.75	19720.7
k__Bacteria_p__Actinobacteria	0.0725757	0.22	0.11	0.15	1814.5	625	5433.25	991.667
k__Bacteria_p__Firmicutes	0.508742	1	0.51	0.51	55479	48185	69294.1	47964.3
GENUS	P	P.adj	FDR	BH	S.median	N.median	S.mean	N.mean
k__Bacteria_p__Bacteroidetes_c__Bacteroidia_o__Bacteroidales_f__Prevotellaceae_g__Prevotella	1.30447e-16	4e-15	4e-15	4e-15	0	8106	0.5	7471.67
k__Bacteria_p__Firmicutes_c__Clostridia_o__Clostridiales_f__Ruminococcaceae_Other	4.53948e-06	0.00014	7e-05	0.00014	55.5	116	93.5	3124.67
k__Bacteria_p__Tenericutes_c__Mollicutes_o__RF39_f___g__	0.000126909	0.0039	0.0013	0.0037	1.5	0	1.75	772.667
k__Bacteria_p__Firmicutes_c__Clostridia_o__Clostridiales_f__Veillonellaceae_g__Veillonella	0.000261282	0.0081	0.002	0.0073	1341.5	61	5221	68.6667
k__Bacteria_p__Firmicutes_c__Clostridia_o__Clostridiales_f__Veillonellaceae_g__Phascolarctobacterium	0.00153076	0.047	0.0095	0.041	1	35	10.75	1480.67
k__Bacteria_p__Firmicutes_c__Clostridia_o__Clostridiales_f__Veillonellaceae_g__Dialister	0.00790247	0.24	0.041	0.21	6481.5	9	11021.1	328.333
k__Bacteria_p__Firmicutes_c__Clostridia_o__Clostridiales_f___g__	0.0208966	0.65	0.093	0.52	540	2073	1665.12	5621.33
k__Bacteria_p__Actinobacteria_c__Actinobacteria_o__Bifidobacteriales_f__Bifidobacteriaceae_g__Bifidobacterium	0.0362997	1	0.14	0.87	813	158	3459.25	281.333
k__Bacteria_p__Proteobacteria_c__Gammaproteobacteria_o__Enterobacteriales_f__Enterobacteriaceae_g__	0.314371	1	0.56	0.99	187.5	448	3190	420
k__Bacteria_p__Proteobacteria_c__Betaproteobacteria_o__Burkholderiales_f__Alcaligenaceae_g__Sutterella	0.0456698	1	0.16	0.99	305.5	18	334.375	38.6667
k__Bacteria_p__Firmicutes_c__Erysipelotrichi_o__Erysipelotrichales_f__Erysipelotrichaceae_g__.Eubacterium.	0.327326	1	0.56	0.99	0	0	681.625	0.666667
k__Bacteria_p__Firmicutes_c__Erysipelotrichi_o__Erysipelotrichales_f__Erysipelotrichaceae_g__	0.604819	1	0.82	0.99	830	362	2975.75	390.667
k__Bacteria_p__Firmicutes_c__Clostridia_o__Clostridiales_Other_Other	0.868371	1	0.9	0.99	6266.5	6971	15957.2	5259.33
k__Bacteria_p__Firmicutes_c__Clostridia_o__Clostridiales_f__Ruminococcaceae_g__Ruminococcus	0.701871	1	0.87	0.99	1463.5	222	1993.88	2253
k__Bacteria_p__Firmicutes_c__Clostridia_o__Clostridiales_f__Ruminococcaceae_g__Oscillospira	0.836047	1	0.89	0.99	292	317	1432.75	1036.33
k__Bacteria_p__Firmicutes_c__Clostridia_o__Clostridiales_f__Ruminococcaceae_g__Faecalibacterium	0.594259	1	0.82	0.99	2809	2466	3036.38	2739.67
k__Bacteria_p__Firmicutes_c__Clostridia_o__Clostridiales_f__Ruminococcaceae_g__	0.363808	1	0.59	0.99	6511.5	9706	7293.12	13174.3
k__Bacteria_p__Firmicutes_c__Clostridia_o__Clostridiales_f__Lachnospiraceae_Other	0.813652	1	0.89	0.99	4397	4157	6378.88	3960
k__Bacteria_p__Firmicutes_c__Clostridia_o__Clostridiales_f__Lachnospiraceae_g__.Ruminococcus.	0.477129	1	0.74	0.99	189.5	22	2577.62	212.333
k__Bacteria_p__Firmicutes_c__Clostridia_o__Clostridiales_f__Lachnospiraceae_g__Roseburia	0.824207	1	0.89	0.99	197	126	252.5	84.6667
k__Bacteria_p__Firmicutes_c__Clostridia_o__Clostridiales_f__Lachnospiraceae_g__Lachnospira	0.0513927	1	0.16	0.99	61.5	241	75	494.667
k__Bacteria_p__Firmicutes_c__Clostridia_o__Clostridiales_f__Lachnospiraceae_g__Dorea	0.198127	1	0.38	0.99	429.5	178	570	159.333
k__Bacteria_p__Firmicutes_c__Clostridia_o__Clostridiales_f__Lachnospiraceae_g__Blautia	0.0613268	1	0.17	0.99	69.5	6	381.5	36
k__Bacteria_p__Firmicutes_c__Clostridia_o__Clostridiales_f__Lachnospiraceae_g__	0.186296	1	0.38	0.99	3673.5	10042	6638.12	7381.67
k__Bacteria_p__Firmicutes_c__Bacilli_o__Lactobacillales_f__Streptococcaceae_g__Streptococcus	0.10488	1	0.23	0.99	305	168	1038	157.333
k__Bacteria_p__Bacteroidetes_c__Bacteroidia_o__Bacteroidales_f__Rikenellaceae_g__	0.0737687	1	0.19	0.99	138.5	1914	259.375	1836.67
k__Bacteria_p__Bacteroidetes_c__Bacteroidia_o__Bacteroidales_f__Porphyromonadaceae_g__Parabacteroides	0.834899	1	0.89	0.99	487	193	446.625	651.667
k__Bacteria_p__Bacteroidetes_c__Bacteroidia_o__Bacteroidales_f__Bacteroidaceae_g__Bacteroides	0.59152	1	0.82	0.99	4686.5	13858	6070.88	9760.67
k__Bacteria_p__Actinobacteria_c__Coriobacteriia_o__Coriobacteriales_f__Coriobacteriaceae_g__Eggerthella	0.0816782	1	0.19	0.99	225	3	824.125	98
k__Bacteria_p__Actinobacteria_c__Coriobacteriia_o__Coriobacteriales_f__Coriobacteriaceae_g__Collinsella	0.992107	1	0.99	0.99	28.5	497	768.25	591.333
k__Bacteria_p__Actinobacteria_c__Coriobacteriia_o__Coriobacteriales_f__Coriobacteriaceae_g__	0.636559	1	0.82	0.99	0	0	381.625	21
OT UNIT ID	P	P.adj	FDR	BH	S.median	N.median	S.mean	N.mean
337403	1.51873e-10	2.2e-08	1.5e-08	2.2e-08	0.5	2	0.5	1688	k__Bacteria; p__Firmicutes; c__Clostridia; o__Clostridiales; f__; g__; s__
198460	2.05677e-10	2.9e-08	1.5e-08	2.9e-08	0	312	0.5	2687.33	k__Bacteria; p__Firmicutes; c__Clostridia; o__Clostridiales; f__; g__; s__
344154	1.34e-09	1.9e-07	6.4e-08	1.9e-07	2.5	3007	5	4013	k__Bacteria; p__Bacteroidetes; c__Bacteroidia; o__Bacteroidales; f__Bacteroidaceae; g__Bacteroides; s__uniformis
1110378	2.12881e-07	3e-05	7.6e-06	3e-05	2	362	2.25	758.667	k__Bacteria; p__Firmicutes; c__Clostridia; o__Clostridiales; f__Ruminococcaceae; g__; s__
364563	5.63478e-07	8.1e-05	1.6e-05	7.8e-05	0	146	0.375	460.333	k__Bacteria; p__Firmicutes; c__Clostridia; o__Clostridiales
798164	2.48659e-06	0.00036	5.5e-05	0.00034	0	25	0	162.667	k__Bacteria; p__Firmicutes; c__Clostridia; o__Clostridiales; f__; g__; s__
158963	2.67949e-06	0.00038	5.5e-05	0.00037	0	0	0.25	2702	k__Bacteria; p__Bacteroidetes; c__Bacteroidia; o__Bacteroidales; f__Prevotellaceae; g__Prevotella; s__
320250	3.58065e-06	0.00051	6.4e-05	0.00049	0	0	0	1062.67	k__Bacteria; p__Firmicutes; c__Clostridia; o__Clostridiales; f__Lachnospiraceae
545061	4.41065e-06	0.00063	7e-05	0.0006	0	0	0.25	4540	k__Bacteria; p__Bacteroidetes; c__Bacteroidia; o__Bacteroidales; f__Prevotellaceae; g__Prevotella; s__copri
352617	8.11089e-06	0.0012	0.00012	0.0011	0	1	0	1012.33	k__Bacteria; p__Bacteroidetes; c__Bacteroidia; o__Bacteroidales; f__Bacteroidaceae; g__Bacteroides; s__plebeius
349786	1.28918e-05	0.0018	0.00017	0.0017	0	1	0	117	k__Bacteria; p__Bacteroidetes; c__Bacteroidia; o__Bacteroidales; f__Prevotellaceae; g__Prevotella; s__copri
192111	2.62632e-05	0.0038	0.00031	0.0035	0	2	54.125	578.333	k__Bacteria; p__Bacteroidetes; c__Bacteroidia; o__Bacteroidales; f__Porphyromonadaceae; g__Parabacteroides; s__
355307	3.05015e-05	0.0044	0.00034	0.004	10	3	866.125	314.333	k__Bacteria; p__Firmicutes; c__Clostridia; o__Clostridiales; f__Ruminococcaceae; g__; s__
4336943	8.75027e-05	0.013	0.00089	0.011	0	0	0	962.667	k__Bacteria; p__Bacteroidetes; c__Bacteroidia; o__Bacteroidales; f__Rikenellaceae; g__; s__
279179	0.000120768	0.017	0.0012	0.016	0	0	0.375	772.667	k__Bacteria; p__Tenericutes; c__Mollicutes; o__RF39; f__; g__; s__
367213	0.000183039	0.026	0.0016	0.023	0.5	4	8.875	3015.33	k__Bacteria; p__Firmicutes; c__Clostridia; o__Clostridiales; f__Ruminococcaceae
4376964	0.000198223	0.028	0.0017	0.025	0	0	176.875	219.333	k__Bacteria; p__Bacteroidetes; c__Bacteroidia; o__Bacteroidales; f__Bacteroidaceae; g__Bacteroides; s__uniformis
792399	0.000263292	0.038	0.0021	0.033	11	742	41.5	912	k__Bacteria; p__Firmicutes; c__Clostridia; o__Clostridiales; f__Ruminococcaceae; g__; s__
584541	0.000317936	0.045	0.0024	0.04	0.5	216	137.125	480.667	k__Bacteria; p__Bacteroidetes; c__Bacteroidia; o__Bacteroidales; f__Bacteroidaceae; g__Bacteroides
272171	0.00334297	0.48	0.024	0.41	6	27	147	279.333
194430	0.00514477	0.74	0.035	0.63	0	0	690.25	76
361702	0.00666909	0.95	0.043	0.81	93	0	429.25	0.333333
761968	0.00688416	0.98	0.043	0.83	5	760	154	525.333
New.ReferenceOTU214	0.781328	1	0.96	1	1	160	346	157.667
New.ReferenceOTU11	0.953549	1	1	1	10.5	0	113.75	10.6667
975306	0.306075	1	0.55	1	29.5	169	104.25	178.333
937248	0.0680207	1	0.21	1	40.5	2	481.875	3
915452	0.564948	1	0.81	1	0.5	0	2803.75	0
905774	0.24334	1	0.51	1	0	0	681.625	0.666667
899714	0.698081	1	0.96	1	126	639	10205.9	858.333
878104	0.383581	1	0.64	1	184.5	53	1396.5	63
873174	0.00864918	1	0.047	1	83	1	538.875	2.66667
851865	0.552318	1	0.81	1	1952	1574	2030.38	2087.67
849361	0.0588716	1	0.2	1	225	3	824.125	98
797229	0.0440588	1	0.16	1	144	448	2780.25	414.333
772282	0.00877993	1	0.047	1	27	706	86.125	674.333
712677	0.372979	1	0.63	1	298	92	606.125	175.667
659361	0.0783465	1	0.23	1	7	1	329.25	14.3333
593422	0.670744	1	0.94	1	168.5	90	380.25	91.3333
592616	0.269633	1	0.53	1	0.5	0	260.375	21.3333
591285	0.203894	1	0.45	1	440.5	50	1962.38	49.3333
587822	0.0189964	1	0.09	1	15	2	686.625	2
586525	0.76304	1	0.96	1	0	1	297.875	127
584375	0.177125	1	0.43	1	294	1	514.75	8.66667
582951	0.893776	1	0.96	1	33	2	175.875	137.333
580008	0.759044	1	0.96	1	300.5	353	1489.62	271
577170	0.521151	1	0.78	1	161	3	292.25	149.667
575844	0.846489	1	0.96	1	25.5	29	165.625	22
574585	0.967954	1	1	1	10	4239	13054.2	3800.33
568118	0.358472	1	0.62	1	13	2690	1527.38	3027.67
565357	0.897678	1	0.96	1	63	26	247.25	200
564140	0.891386	1	0.96	1	98.5	0	209.875	63.3333
554912	0.399663	1	0.64	1	87	64	1032.88	191.667
554436	0.148965	1	0.37	1	70	8	161	7.33333
551902	0.218984	1	0.47	1	5.5	4	269.75	21.3333
551850	0.433343	1	0.68	1	20.5	3	409.75	5.66667
524841	0.0843936	1	0.24	1	0	3	88.625	82.3333
521577	0.535943	1	0.79	1	1	139	321.75	123.667
518748	0.911199	1	0.97	1	689.5	169	2308.12	198
515869	0.0173479	1	0.086	1	0.5	3	130.5	246.667
514940	0.00851927	1	0.047	1	224.5	2640	394.875	4389.67
470382	0.532184	1	0.79	1	4	60	149.125	118.667
428457	0.774769	1	0.96	1	22.5	91	420	61.3333
409786	0.0439858	1	0.16	1	2	115	310.25	91
375067	0.121645	1	0.32	1	6366.5	9	10833.2	309.333
370287	0.291148	1	0.54	1	9	35	148.625	208.333
370217	0.0705474	1	0.21	1	8	3	299	2050.67
369709	0.486742	1	0.74	1	83	69	1563.25	122
369227	0.580211	1	0.82	1	37.5	28	128.25	47.6667
368318	0.827088	1	0.96	1	10.5	4	61.25	3.33333
367947	0.374543	1	0.63	1	15	2	757.875	30.6667
367889	0.028274	1	0.12	1	102	573	130.875	992.333
367456	0.879422	1	0.96	1	64	8	185.25	149
367312	0.0727351	1	0.22	1	0.5	191	362.625	129
366727	0.118005	1	0.31	1	18	1	240.125	18.6667
366651	0.306046	1	0.55	1	4.5	3	172.5	21.3333
366584	0.712106	1	0.96	1	251	13	279	43.6667
366352	0.901246	1	0.96	1	214	1	547.875	97
365717	0.0424871	1	0.16	1	10	196	72.25	230
365181	0.278652	1	0.53	1	28.5	497	768.25	591.333
364164	0.985003	1	1	1	7	8	185.25	64.6667
363692	0.3002	1	0.55	1	43	0	535.5	107.333
363017	0.84305	1	0.96	1	108.5	51	204.25	45.6667
362846	0.471733	1	0.73	1	122	21	194	15.6667
362214	0.247694	1	0.51	1	9	153	911.25	221.667
361556	0.0137551	1	0.07	1	291	7832	645.125	6154
360703	0.235531	1	0.5	1	67.5	4	157	46.6667
360015	0.0665956	1	0.21	1	113.5	21	1802	86.3333
359809	0.190645	1	0.44	1	48	3	142.375	5.66667
359581	0.733928	1	0.96	1	0.5	177	370.5	162.667
358143	0.27574	1	0.53	1	0	0	40.375	508.333
358008	0.748745	1	0.96	1	27	73	287.75	110.333
357529	0.881517	1	0.96	1	294.5	161	922	290.333
356760	0.191508	1	0.44	1	83	22	979.75	94.3333
354850	0.205402	1	0.45	1	48	3	1838.88	215.333
353615	0.0268251	1	0.12	1	20	198	67.25	328.667
352933	0.787713	1	0.96	1	22	12	294.75	378
352304	0.793258	1	0.96	1	29.5	5	101.625	16.3333
346771	0.752958	1	0.96	1	6	1	148.75	6.66667
346302	0.132375	1	0.33	1	0	277	36.625	440.333
342666	0.388573	1	0.64	1	12	1	125.5	22
340761	0.92344	1	0.97	1	201	5	587.75	63.6667
339685	0.831355	1	0.96	1	78.5	50	94.375	39.6667
335550	0.569804	1	0.81	1	12.5	27	251.25	29.3333
333380	0.29219	1	0.54	1	2.5	0	93.5	4.66667
331912	0.0513445	1	0.17	1	0	2	64.875	2
323135	0.0493495	1	0.17	1	0.5	0	133.125	0
320120	0.24445	1	0.51	1	30.5	0	303.375	2.66667
2979308	0.0363633	1	0.15	1	54	2	339.25	1.66667
291090	0.708445	1	0.96	1	0	1	69.375	1.66667
234443	0.33473	1	0.59	1	5.5	0	173	109
234314	0.992403	1	1	1	22	20	430.625	36
232900	0.838321	1	0.96	1	0	0	381.625	21
2272349	0.019569	1	0.09	1	1	1	10.5	1459.33
211191	0.193053	1	0.44	1	0	409	43.375	281
205904	0.0368253	1	0.15	1	0.5	8	2.75	144.333
204681	0.745522	1	0.96	1	9.5	1	320.25	32.6667
199077	0.799159	1	0.96	1	0	9	74.375	33.6667
198221	0.0990311	1	0.27	1	1.5	0	113.5	169.667
197537	0.744633	1	0.96	1	13.5	2	298.375	27.3333
197341	0.0444764	1	0.16	1	18	238	22.75	382.667
197324	0.00865052	1	0.047	1	0	221	14.375	718.333
197214	1	1	1	1	0	0	109	0
193609	0.258687	1	0.51	1	92.5	19	290.25	102.667
193233	0.863866	1	0.96	1	0	0	221.125	0
190815	0.106347	1	0.29	1	1.5	4	348.25	4.66667
190711	0.035549	1	0.15	1	30.5	6	158	109.667
184570	0.966276	1	1	1	11	158	1851.25	139.667
180707	0.0795327	1	0.23	1	0	0	385.75	0
180141	0.43107	1	0.68	1	0	0	92.375	0.333333
179319	0.391719	1	0.64	1	6	1	195.25	1.33333
1776713	0.192271	1	0.44	1	23	0	172	1
176726	0.827289	1	0.96	1	50.5	69	166.375	70
1682176	0.441161	1	0.69	1	1	0	354.5	0
165591	0.256452	1	0.51	1	2	0	96.375	2.66667
1108470	0.778135	1	0.96	1	993.5	301	2879.88	2078.33
1085832	0.860508	1	0.96	1	288	137	871.75	139.333
1078587	0.686388	1	0.95	1	283	86	590.5	196.333
1076587	0.875914	1	0.96	1	6.5	12	198.625	8.33333
1062061	0.127534	1	0.33	1	3.5	9	367	392
1040889	0.981084	1	1	1	1.5	5	159.25	8
1035392	0.0613734	1	0.2	1	14.5	210	63.625	744
1016598	0.34775	1	0.61	1	4	118	96.75	536.667
